# Supplementary material for: Virucidal and Bactericidal Filtration Media from Electrospun Polylactic Acid Nanofibres Capable of Protecting against COVID-19
Source: Membranes (Basel). 2022 May 30;12(6):571. doi: 10.3390/membranes12060571 (PMC9227935; doi:10.3390/membranes12060571)
Supplement: Supplementary file 1 [file membranes-12-00571-s001.zip]

Archive with 1 entries (1 files):
- membranes-1714287-supplementary.pdf
